# Supplementary material for: The impact of COVID-19 vaccination campaigns accounting for antibody-dependent enhancement
Source: PLoS One. 2021 Apr 22;16(4):e0245417. doi: 10.1371/journal.pone.0245417 (PMC8061987; doi:10.1371/journal.pone.0245417)
Supplement: S1 Text — (TXT) [file pone.0245417.s001.txt]

Programming code. The Python code with the model implementation is available 
at GitHub at 
https://github.com/Maths-against-Malaria/COVID19_ADE_Model.git
